# Supplementary material for: Efflux-Related Carbapenem Resistance in Acinetobacter baumannii Is Associated with Two-Component Regulatory Efflux Systems’ Alteration and Insertion of ΔAbaR25-Type Island Fragment
Source: Int J Mol Sci. 2023 May 31;24(11):9525. doi: 10.3390/ijms24119525 (PMC10253819; doi:10.3390/ijms24119525)
Supplement: Supplementary file 1 [file ijms-24-09525-s001.zip]

Archive with 1 entries (1 files):
- ijms-2421728-supplementary.pdf
